# Supplementary material for: Association of CYP24A1 Gene rs6127099 (A > T) Polymorphism with Lower Risk to COVID-19 Infection in Kazakhstan
Source: Genes (Basel). 2023 Jan 24;14(2):307. doi: 10.3390/genes14020307 (PMC9957291; doi:10.3390/genes14020307)
Supplement: Supplementary file 1 [file genes-14-00307-s001.zip]

Archive with 1 entries (1 files):
- genes-2079761-supplementary.pdf
